# Supplementary material for: Elucidation of the core betalain biosynthesis pathway in Amaranthus tricolor
Source: Sci Rep. 2021 Mar 17;11:6086. doi: 10.1038/s41598-021-85486-x (PMC7969944; doi:10.1038/s41598-021-85486-x)
Supplement: Supplementary file 2 — Supplementary Information 2. [file 41598_2021_85486_MOESM2_ESM.xlsx]

## Sheet: 工作表1
Supplementary Table S1. Primer sequences employed for qRT-PCR analyses.
Genes	Primer sequences	Data source
AmCYP76AD1	For 5' ATGTTGACTTTGATGTTGGCT 3'	KY792593.1
	Rev 5' CAATGCCTACGGGATGGAATG 3'
AmDODAα1	For 5' CAACCCAAGTTAAGTGGAACA 3'	MT741955
	Rev 5' TGAAAATGTGGGGTTTCATCC 3'	(This study)
AmDODAα2 (AmDODA)	For 5' CAATCACACTTGGATGGCATG 3'	KP165399.1
	Rev 5' AATAATGGGGAGTGTTATTTG 3'
AmcDOPA5GT	For 5' CGGCAGTTGTAATTGGACAGA 3'	KP174811.1
	Rev 5' TCAGCTCAAAGTAGCCTTACG 3'
AmB5GT	For 5' AGTTAGAACCCGAATATGCAG 3'	KP174810.1
	Rev 5' AGCATTCATGTTCATCAATGG 3'
AmUGT79B30-like4	For 5' TAGAGTGGAAGATTGGGGTCG 3'	AH018629‐RA
	Rev 5' AGCCCTAACTTCTCTCCCAAC 3'
AmMYB1	For 5' GGTCCTTGATTGCAGCTAGAC 3'	KU557504.1
	Rev 5' TGGGAAGTGCTTCATTAGAAG 3'
AmADHα	For 5' AACAACTTTCTGGGCATTTGC 3'	MF346291.1
	Rev 5' GAAGGAACAATCTGAGGAAGG 3'
AmPPO	For 5' CCATCTTCCTCCAATGGTCAC 3'	KY792594.1
	Rev 5' TGCATTGGAAACCATTTGACG 3'
AmCATPO	For 5' AGCCTTATCTGATCCTCGCCT 3'	KP710221.1
	Rev 5' TGGTCTTATGTTAAGTCTACT 3'
AmTyDC	For 5' GTGGTATACGGGTCCGATCAG 3'	KP165397.1
	Rev 5' GGGAATAAGAATTGGATCTGG 3'
AmActin	For 5' GCTGCAGGTATCCACGAGACT 3'	EF452618.1
	Rev 5' GTTGTACCACCATTGAGCACG 3'
